# Supplementary material for: Immune Signatures Combined With BRCA1-Associated Protein 1 Mutations Predict Prognosis and Immunotherapy Efficacy in Clear Cell Renal Cell Carcinoma
Source: Front Cell Dev Biol. 2021 Oct 18;9:747985. doi: 10.3389/fcell.2021.747985 (PMC8558467; doi:10.3389/fcell.2021.747985)
Supplement: Supplementary File 1 — The univariate Cox regression analysis results of DEGs with the p-value < 0.01. [file Table_1.XLSX]

## Sheet: Sheet1
id	cof	HR	HR.95L	HR.95H	pvalue
NUF2	0.305369	1.35713	1.26257	1.45876	1.15765e-16
CENPA	0.323237	1.38159	1.27701	1.49474	8.3949e-16
PLK1	0.211117	1.23506	1.17193	1.30159	3.10633e-15
LRP8	0.906293	2.47513	1.97582	3.10062	3.1745e-15
ARNTL2	0.374267	1.45393	1.32289	1.59794	8.05779e-15
CEP55	0.143023	1.15376	1.11276	1.19627	9.36835e-15
HASPIN	1.0475	2.8505	2.17935	3.72835	2.05312e-14
KIF18B	0.316371	1.37214	1.26432	1.48916	3.53964e-14
AURKB	0.123778	1.13176	1.09502	1.16974	1.97121e-13
KCNN4	0.198381	1.21943	1.15643	1.28586	2.30219e-13
PIF1	0.82444	2.2806	1.81863	2.85993	9.42781e-13
CKAP2L	0.381419	1.46436	1.31787	1.62713	1.31586e-12
MKI67	0.167443	1.18228	1.12791	1.23927	3.15487e-12
NCAPH	0.314553	1.36965	1.25265	1.49757	5.03529e-12
GPR84	0.516729	1.67654	1.44696	1.94253	6.09846e-12
MYBL2	0.0767084	1.07973	1.05577	1.10422	2.0617e-11
PTTG1	0.0597419	1.06156	1.04299	1.08046	3.25945e-11
AIM2	0.142346	1.15298	1.10277	1.20547	3.70003e-10
IGFLR1	0.232848	1.26219	1.17212	1.35918	7.07073e-10
HAPLN3	0.114456	1.12126	1.0806	1.16346	1.25968e-09
KIF15	0.603688	1.82885	1.50476	2.22274	1.31029e-09
UBE2C	0.018438	1.01861	1.01247	1.02479	2.30171e-09
HAMP	0.243766	1.27605	1.17734	1.38302	2.9459e-09
E2F7	0.440712	1.55381	1.34144	1.79981	4.16911e-09
CENPE	0.676938	1.96784	1.56838	2.46905	4.99116e-09
JAK3	0.088862	1.09293	1.06022	1.12665	9.95953e-09
PRDM8	0.300745	1.35086	1.21796	1.49827	1.26055e-08
FCGR1B	0.786597	2.19591	1.66559	2.89509	2.44109e-08
HMGA1	0.00421178	1.00422	1.00271	1.00574	4.49394e-08
IFI30	0.265327	1.30386	1.18504	1.43459	5.25505e-08
CCNA1	0.211831	1.23594	1.14476	1.33438	6.0481e-08
NOD2	0.369404	1.44687	1.26448	1.65558	7.73348e-08
PDPN	0.0359008	1.03655	1.02295	1.05034	9.97795e-08
UNC13D	0.0928472	1.09729	1.05996	1.13595	1.46841e-07
CLEC2D	0.183986	1.202	1.12143	1.28836	2.02086e-07
CASP5	0.716619	2.0475	1.56233	2.68334	2.06356e-07
CARMIL2	0.302555	1.35331	1.20555	1.51918	2.91436e-07
FDCSP	0.00244289	1.00245	1.00148	1.00341	6.29819e-07
IFNG	0.192081	1.21177	1.12348	1.307	6.48396e-07
RUFY4	0.223605	1.25058	1.14426	1.36677	8.10728e-07
CXCL13	0.0183117	1.01848	1.01088	1.02613	1.6365e-06
SIGLEC10	0.0534702	1.05493	1.03189	1.07847	2.05743e-06
TRPM2	0.161562	1.17534	1.09815	1.25796	3.14104e-06
EBI3	0.0656674	1.06787	1.03877	1.09779	3.19187e-06
OASL	0.0892216	1.09332	1.0528	1.1354	3.64713e-06
FMNL1	0.100427	1.10564	1.05946	1.15383	3.956e-06
ADAM8	0.0408721	1.04172	1.02358	1.06018	5.10644e-06
PYCARD	0.0316113	1.03212	1.01812	1.04631	5.70416e-06
IL21R	0.2113	1.23528	1.12746	1.35342	5.77974e-06
TNFSF14	0.0715538	1.07418	1.04135	1.10803	6.21178e-06
LIMD2	0.0646505	1.06679	1.03727	1.09714	6.30159e-06
CTLA4	0.263158	1.30103	1.16053	1.45855	6.38551e-06
APOBEC3D	0.134668	1.14416	1.0782	1.21415	8.77666e-06
F2RL3	-0.0590388	0.94267	0.918314	0.967673	9.85466e-06
FCGR1A	0.0951765	1.09985	1.05429	1.14738	1.03698e-05
CD72	0.105472	1.11123	1.05991	1.16505	1.23568e-05
ARL14EPL	0.0286941	1.02911	1.01566	1.04273	1.90064e-05
TNFRSF18	0.173961	1.19001	1.09756	1.29024	2.48512e-05
APOL1	0.00151896	1.00152	1.00081	1.00223	2.55272e-05
KLRK1	0.556303	1.74421	1.34509	2.26176	2.71443e-05
DEF6	0.0617049	1.06365	1.03332	1.09487	2.91124e-05
GPR68	0.260897	1.29809	1.14819	1.46756	3.08292e-05
HCST	0.0222484	1.0225	1.01172	1.03339	3.86117e-05
BATF	0.0582933	1.06003	1.03091	1.08996	4.09323e-05
GABRB3	-0.296226	0.743619	0.645256	0.856977	4.27521e-05
IL2RA	0.0440516	1.04504	1.02319	1.06735	4.38724e-05
HSH2D	0.0784929	1.08166	1.04168	1.12317	4.40281e-05
LILRB1	0.150486	1.1624	1.08107	1.24985	4.7791e-05
ZBED2	0.21307	1.23747	1.1163	1.37179	5.06595e-05
LAIR1	0.0693328	1.07179	1.03635	1.10844	5.31218e-05
GPSM3	0.0232695	1.02354	1.01205	1.03517	5.36604e-05
FCER1G	0.00729065	1.00732	1.00375	1.01089	5.55066e-05
RGS10	0.0229652	1.02323	1.01186	1.03473	5.59471e-05
CCDC88B	0.116386	1.12343	1.0615	1.18897	5.74121e-05
ARHGAP9	0.102367	1.10779	1.05325	1.16515	7.05893e-05
APOBEC3H	0.18339	1.20128	1.09736	1.31505	7.11398e-05
ZAP70	0.144014	1.1549	1.07516	1.24056	7.9715e-05
PLCB2	0.101274	1.10658	1.05224	1.16372	8.0695e-05
ZBP1	0.177396	1.1941	1.09285	1.30474	8.71218e-05
SLAMF8	0.0280938	1.02849	1.01414	1.04305	8.91924e-05
GZMB	0.039382	1.04017	1.01988	1.06086	8.93114e-05
TNFSF13B	0.0474288	1.04857	1.02393	1.07381	9.26595e-05
IGLL5	0.00173505	1.00174	1.00086	1.00262	0.000109611
PARVG	0.152914	1.16522	1.07832	1.25913	0.000110233
ACAP1	0.116881	1.12399	1.0592	1.19273	0.000113987
SP140	0.20877	1.23216	1.10791	1.37035	0.000118413
PCED1B	0.0932467	1.09773	1.04658	1.15138	0.000128122
NTNG2	0.365937	1.44186	1.19448	1.74049	0.000138754
PITX1	0.109633	1.11587	1.0537	1.18171	0.000178012
BCL2A1	0.0398351	1.04064	1.01916	1.06257	0.00018102
CA4	-0.0883882	0.915405	0.874006	0.958766	0.000181622
LAG3	0.0362623	1.03693	1.01725	1.05698	0.000207246
TMC8	0.0774851	1.08057	1.03716	1.12579	0.000211884
LILRB2	0.111003	1.1174	1.05336	1.18533	0.000227338
TRAF1	0.0921314	1.09651	1.04404	1.15162	0.000231038
PARP15	0.339957	1.40489	1.17077	1.68581	0.000257045
TBC1D10C	0.106804	1.11272	1.05049	1.17863	0.000275077
XCL1	0.191936	1.21159	1.09103	1.34548	0.000331828
GFI1	0.237908	1.26859	1.11368	1.44505	0.000343127
PATL2	0.291761	1.33878	1.13941	1.57304	0.00039071
PSTPIP1	0.12016	1.12768	1.05511	1.20524	0.000399148
ZBTB32	0.92362	2.51839	1.50986	4.2006	0.000402578
CD7	0.00703116	1.00706	1.00312	1.01101	0.000433123
KIR2DL4	0.598592	1.81955	1.30365	2.53962	0.000433641
JSRP1	0.0579421	1.05965	1.02562	1.09482	0.000504613
SIGLEC11	0.735469	2.08646	1.37806	3.15901	0.000510422
DGKI	-0.956761	0.384135	0.223654	0.659767	0.000526506
RASAL3	0.0888743	1.09294	1.03933	1.14932	0.000533242
H2BC7	0.125541	1.13376	1.05574	1.21754	0.000558105
GBP5	0.0319049	1.03242	1.01387	1.0513	0.000561084
FCGR3A	0.00492823	1.00494	1.0021	1.00779	0.000646853
SPI1	0.0218008	1.02204	1.00924	1.035	0.000699368
WAS	0.040603	1.04144	1.01727	1.06618	0.000700551
PTPN7	0.0962448	1.10103	1.04131	1.16417	0.000717697
PDCD1LG2	0.0855037	1.08927	1.03646	1.14476	0.000745489
SAMSN1	0.0767361	1.07976	1.03262	1.12905	0.000753156
CD80	0.677702	1.96935	1.32664	2.92343	0.000773109
CYTH4	0.0836782	1.08728	1.03509	1.1421	0.000856288
MARCO	0.0275481	1.02793	1.01137	1.04477	0.000888325
TNFAIP8L2	0.0513024	1.05264	1.02106	1.0852	0.000963743
XCL2	0.0956413	1.10036	1.03926	1.16506	0.00103472
CCL5	0.00321263	1.00322	1.00128	1.00516	0.0011007
SYTL1	0.110404	1.11673	1.04505	1.19333	0.00110746
MYO1F	0.0779737	1.08109	1.03135	1.13324	0.00117699
C19orf38	0.159816	1.17329	1.06461	1.29308	0.00127212
SH2D2A	0.0664564	1.06871	1.02628	1.1129	0.00130496
GBP2	0.01409	1.01419	1.00545	1.02301	0.00141997
RAC2	0.0159385	1.01607	1.0061	1.02613	0.00153508
NLRC5	0.062978	1.065	1.02422	1.10741	0.00157145
GPR171	0.131213	1.14021	1.05072	1.23733	0.00165369
ADGRE1	0.132223	1.14136	1.05072	1.23983	0.00173742
PMCH	0.263689	1.30172	1.10368	1.5353	0.00173881
SLFN12L	0.381078	1.46386	1.15179	1.86049	0.00183859
C1QB	0.00148855	1.00149	1.00055	1.00243	0.00187784
SH3BP1	0.162955	1.17698	1.0612	1.3054	0.00204103
C1orf162	0.0273745	1.02775	1.00996	1.04585	0.00211996
APOBEC3G	0.0550159	1.05656	1.01997	1.09446	0.00221719
FOXP3	0.156101	1.16894	1.05741	1.29225	0.00228115
CCL19	0.00750358	1.00753	1.00263	1.01246	0.00256847
IL18BP	0.0449727	1.046	1.01585	1.07704	0.00257965
CEACAM21	0.242473	1.2744	1.08805	1.49266	0.00264521
TIGIT	0.14077	1.15116	1.04988	1.26221	0.00273553
SPIB	0.319846	1.37692	1.11404	1.70182	0.0030853
MAP4K1	0.0721346	1.0748	1.02457	1.1275	0.00313883
LTA	0.324218	1.38295	1.11507	1.71519	0.00316301
ZNF683	0.10643	1.1123	1.03563	1.19464	0.00349094
H2BC9	0.149665	1.16144	1.04999	1.28474	0.00364257
CALHM6	0.0157106	1.01583	1.00509	1.02669	0.00377483
OPCML	-0.153855	0.857396	0.772535	0.95158	0.00381198
AIF1	0.0101191	1.01017	1.00324	1.01715	0.00395582
UGT1A10	0.0747304	1.07759	1.02365	1.13438	0.00434399
C1QA	0.00117106	1.00117	1.00036	1.00198	0.00445395
ST8SIA1	0.805364	2.23751	1.28209	3.90491	0.00458885
SIGLEC1	0.0752664	1.07817	1.02346	1.13581	0.00461683
SEPTIN1	0.0818776	1.08532	1.02551	1.14863	0.00464356
GZMH	0.0237202	1.024	1.0072	1.04109	0.00495208
CXorf65	0.192948	1.21282	1.0599	1.3878	0.00501495
LSP1	0.026291	1.02664	1.00792	1.04571	0.00510956
DPEP1	-0.0501237	0.951112	0.918297	0.9851	0.00514226
ANKRD22	0.0221826	1.02243	1.00659	1.03852	0.00537139
PI3	0.00339692	1.0034	1.00098	1.00583	0.00594568
PTPN22	0.174374	1.1905	1.05064	1.34898	0.00624496
EVI2A	0.0380648	1.0388	1.01066	1.06772	0.00658363
PSMB10	0.0175755	1.01773	1.00491	1.03072	0.00658434
IRF4	0.075361	1.07827	1.02122	1.13852	0.00658872
SLAMF1	0.272314	1.313	1.07847	1.59852	0.00667838
CRB2	0.169077	1.18421	1.04779	1.33839	0.00677793
C1QC	0.0014743	1.00148	1.0004	1.00255	0.00699489
BEX5	-0.047419	0.953688	0.921049	0.987483	0.0076103
SIRPG	0.0651929	1.06736	1.01746	1.11971	0.00761372
C2	0.0156555	1.01578	1.00415	1.02755	0.00772303
TRAF3IP3	0.150959	1.16295	1.04063	1.29965	0.00775992
LST1	0.0298995	1.03035	1.0079	1.0533	0.00780955
FREM1	-0.469594	0.625256	0.441547	0.885399	0.00815162
STAT1	0.00484058	1.00485	1.00126	1.00846	0.00815211
CD38	0.086835	1.09072	1.02221	1.16381	0.00869437
IL2RG	0.0138771	1.01397	1.00349	1.02457	0.0088901
UCP2	0.00821856	1.00825	1.00205	1.01449	0.00899288
RGS1	0.00607629	1.00609	1.00151	1.0107	0.00914528
CHST9	-0.119057	0.887757	0.811143	0.971607	0.00972484
SLA2	0.0889125	1.09299	1.02172	1.16922	0.00974557
EMB	0.0553329	1.05689	1.01346	1.10219	0.00975746
