# Supplementary material for: Immune Signatures Combined With BRCA1-Associated Protein 1 Mutations Predict Prognosis and Immunotherapy Efficacy in Clear Cell Renal Cell Carcinoma
Source: Front Cell Dev Biol. 2021 Oct 18;9:747985. doi: 10.3389/fcell.2021.747985 (PMC8558467; doi:10.3389/fcell.2021.747985)
Supplement: Supplementary File 3 — The correlations of immune cells in the ISL and ISH groups. [file Table_3.XLSX]

## Sheet: Sheet1
Immune Score High
	B cells naive	B cells memory	Plasma cells	T cells CD8	T cells CD4 memory resting	T cells CD4 memory activated	T cells follicular helper	T cells regulatory (Tregs)	T cells gamma delta	NK cells resting	NK cells activated	Monocytes	Macrophages M0	Macrophages M1	Macrophages M2	Dendritic cells resting	Dendritic cells activated	Mast cells resting	Mast cells activated	Eosinophils	Neutrophils
B cells naive	1	-0.093	0.014	-0.084	0.054	0.067	-0.131	0.157	0.016	-0.074	-0.187	-0.257	0.129	0.116	-0.13	0.072	0.064	-0.165	0.024	0.011	0.058
B cells memory	-0.093	1	-0.045	-0.006	-0.027	-0.03	-0.048	-0.07	-0.049	-0.043	0.034	0.182	-0.046	-0.059	0.051	-0.024	-0.02	0.049	-0.018	-0.016	0.118
Plasma cells	0.014	-0.045	1	0.138	-0.223	0.102	0.091	0.171	0.031	-0.158	0.168	-0.231	0.077	-0.143	-0.086	-0.034	-0.106	-0.067	-0.064	-0.044	-0.069
T cells CD8	-0.084	-0.006	0.138	1	-0.437	0.045	0.387	0.149	0.237	-0.031	0.258	-0.276	-0.263	0.118	-0.457	-0.091	-0.223	-0.118	-0.163	-0.182	-0.27
T cells CD4 memory resting	0.054	-0.027	-0.223	-0.437	1	-0.001	-0.247	-0.165	-0.095	0.067	-0.321	0.09	-0.192	0.234	-0.039	-0.147	0.092	0.043	-0.139	0.1	-0.014
T cells CD4 memory activated	0.067	-0.03	0.102	0.045	-0.001	1	0.014	-0.03	0.259	-0.067	-0.255	-0.19	0.124	-0.114	-0.081	-0.049	0.075	-0.057	-0.065	0.33	0.044
T cells follicular helper	-0.131	-0.048	0.091	0.387	-0.247	0.014	1	0.135	0.213	-0.266	0.247	-0.225	0.019	0.149	-0.267	-0.083	-0.053	-0.255	0.169	-0.042	-0.074
T cells regulatory (Tregs)	0.157	-0.07	0.171	0.149	-0.165	-0.03	0.135	1	-0.165	0	0.107	-0.245	0.316	-0.099	-0.328	0.016	-0.03	-0.14	-0.045	-0.074	-0.109
T cells gamma delta	0.016	-0.049	0.031	0.237	-0.095	0.259	0.213	-0.165	1	-0.311	0.076	-0.242	-0.109	0.185	-0.263	-0.057	-0.01	-0.113	0.08	0.264	0.033
NK cells resting	-0.074	-0.043	-0.158	-0.031	0.067	-0.067	-0.266	0	-0.311	1	-0.092	0.206	-0.034	-0.169	-0.16	-0.08	-0.061	0.139	-0.112	-0.079	-0.16
NK cells activated	-0.187	0.034	0.168	0.258	-0.321	-0.255	0.247	0.107	0.076	-0.092	1	-0.097	-0.132	0.017	-0.197	0.01	-0.124	0.094	0.153	-0.081	-0.102
Monocytes	-0.257	0.182	-0.231	-0.276	0.09	-0.19	-0.225	-0.245	-0.242	0.206	-0.097	1	-0.252	-0.08	0.101	-0.052	0.143	0.032	0.093	0.133	0.228
Macrophages M0	0.129	-0.046	0.077	-0.263	-0.192	0.124	0.019	0.316	-0.109	-0.034	-0.132	-0.252	1	-0.379	-0.098	-0.084	0.086	-0.231	0.076	-0.023	0.105
Macrophages M1	0.116	-0.059	-0.143	0.118	0.234	-0.114	0.149	-0.099	0.185	-0.169	0.017	-0.08	-0.379	1	-0.253	-0.108	-0.166	0.02	-0.096	-0.104	-0.201
Macrophages M2	-0.13	0.051	-0.086	-0.457	-0.039	-0.081	-0.267	-0.328	-0.263	-0.16	-0.197	0.101	-0.098	-0.253	1	-0.049	0.015	0.075	0.145	-0.062	0.153
Dendritic cells resting	0.072	-0.024	-0.034	-0.091	-0.147	-0.049	-0.083	0.016	-0.057	-0.08	0.01	-0.052	-0.084	-0.108	-0.049	1	0.039	0.051	-0.057	0.102	-0.08
Dendritic cells activated	0.064	-0.02	-0.106	-0.223	0.092	0.075	-0.053	-0.03	-0.01	-0.061	-0.124	0.143	0.086	-0.166	0.015	0.039	1	-0.22	0.231	0.275	0.456
Mast cells resting	-0.165	0.049	-0.067	-0.118	0.043	-0.057	-0.255	-0.14	-0.113	0.139	0.094	0.032	-0.231	0.02	0.075	0.051	-0.22	1	-0.378	-0.092	-0.172
Mast cells activated	0.024	-0.018	-0.064	-0.163	-0.139	-0.065	0.169	-0.045	0.08	-0.112	0.153	0.093	0.076	-0.096	0.145	-0.057	0.231	-0.378	1	0.056	0.208
Eosinophils	0.011	-0.016	-0.044	-0.182	0.1	0.33	-0.042	-0.074	0.264	-0.079	-0.081	0.133	-0.023	-0.104	-0.062	0.102	0.275	-0.092	0.056	1	0.349
Neutrophils	0.058	0.118	-0.069	-0.27	-0.014	0.044	-0.074	-0.109	0.033	-0.16	-0.102	0.228	0.105	-0.201	0.153	-0.08	0.456	-0.172	0.208	0.349	1
Immune Score Low
	B cells naive	B cells memory	Plasma cells	T cells CD8	T cells CD4 memory resting	T cells CD4 memory activated	T cells follicular helper	T cells regulatory (Tregs)	T cells gamma delta	NK cells resting	NK cells activated	Monocytes	Macrophages M0	Macrophages M1	Macrophages M2	Dendritic cells resting	Dendritic cells activated	Mast cells resting	Mast cells activated	Eosinophils	Neutrophils
B cells naive	1	0.084	0.082	-0.279	0.28	0.057	-0.136	-0.111	-0.218	0.018	-0.1	-0.085	0.053	-0.011	0.118	0.028	-0.064	0.033	0.145	-0.023	-0.052
B cells memory	0.084	1	0.287	-0.065	0.039	0.021	-0.081	0.016	-0.05	-0.013	0.025	-0.044	-0.048	0.017	-0.047	0.051	-0.014	0.002	-0.019	-0.017	-0.012
Plasma cells	0.082	0.287	1	-0.073	-0.07	0.178	0.013	0.075	-0.072	-0.051	-0.062	-0.146	-0.065	-0.101	-0.195	-0.023	-0.038	-0.084	0.044	-0.027	0.042
T cells CD8	-0.279	-0.065	-0.073	1	-0.759	0.093	0.543	0.149	0.571	-0.207	0.316	-0.269	-0.36	0.003	-0.619	-0.123	-0.128	-0.256	-0.137	-0.115	-0.209
T cells CD4 memory resting	0.28	0.039	-0.07	-0.759	1	-0.211	-0.476	-0.185	-0.512	0.175	-0.226	0.262	0.002	0.213	0.316	0.174	0.032	0.226	0.078	0.138	0.045
T cells CD4 memory activated	0.057	0.021	0.178	0.093	-0.211	1	0.089	-0.063	0.042	-0.002	-0.227	-0.156	0.033	-0.004	-0.087	-0.062	-0.016	-0.203	-0.061	0.042	0.038
T cells follicular helper	-0.136	-0.081	0.013	0.543	-0.476	0.089	1	0.157	0.348	-0.2	0.292	-0.226	-0.159	0.055	-0.505	-0.108	-0.078	-0.36	0.049	-0.066	0.032
T cells regulatory (Tregs)	-0.111	0.016	0.075	0.149	-0.185	-0.063	0.157	1	-0.153	-0.022	0.116	-0.068	0.084	-0.076	-0.285	-0.033	0.031	-0.097	-0.117	-0.062	-0.073
T cells gamma delta	-0.218	-0.05	-0.072	0.571	-0.512	0.042	0.348	-0.153	1	-0.257	0.136	-0.309	-0.215	0.136	-0.388	-0.074	-0.11	-0.228	-0.02	-0.052	-0.145
NK cells resting	0.018	-0.013	-0.051	-0.207	0.175	-0.002	-0.2	-0.022	-0.257	1	-0.165	0.281	-0.067	-0.086	0.072	-0.019	0.028	0.219	-0.034	0.016	-0.03
NK cells activated	-0.1	0.025	-0.062	0.316	-0.226	-0.227	0.292	0.116	0.136	-0.165	1	-0.248	-0.168	-0.095	-0.355	0.035	-0.08	0.15	0.108	-0.004	-0.032
Monocytes	-0.085	-0.044	-0.146	-0.269	0.262	-0.156	-0.226	-0.068	-0.309	0.281	-0.248	1	-0.25	-0.001	0.229	-0.043	0.145	0.07	0.015	-0.007	0.002
Macrophages M0	0.053	-0.048	-0.065	-0.36	0.002	0.033	-0.159	0.084	-0.215	-0.067	-0.168	-0.25	1	-0.326	0.201	-0.144	0.123	-0.141	-0.028	0.004	0.067
Macrophages M1	-0.011	0.017	-0.101	0.003	0.213	-0.004	0.055	-0.076	0.136	-0.086	-0.095	-0.001	-0.326	1	-0.245	0.171	-0.145	0.059	-0.022	0.088	-0.096
Macrophages M2	0.118	-0.047	-0.195	-0.619	0.316	-0.087	-0.505	-0.285	-0.388	0.072	-0.355	0.229	0.201	-0.245	1	-0.084	0.112	0.176	0.081	0.053	0.031
Dendritic cells resting	0.028	0.051	-0.023	-0.123	0.174	-0.062	-0.108	-0.033	-0.074	-0.019	0.035	-0.043	-0.144	0.171	-0.084	1	-0.063	0.283	-0.036	-0.001	-0.049
Dendritic cells activated	-0.064	-0.014	-0.038	-0.128	0.032	-0.016	-0.078	0.031	-0.11	0.028	-0.08	0.145	0.123	-0.145	0.112	-0.063	1	-0.057	0.038	0.242	0.079
Mast cells resting	0.033	0.002	-0.084	-0.256	0.226	-0.203	-0.36	-0.097	-0.228	0.219	0.15	0.07	-0.141	0.059	0.176	0.283	-0.057	1	-0.23	-0.127	-0.073
Mast cells activated	0.145	-0.019	0.044	-0.137	0.078	-0.061	0.049	-0.117	-0.02	-0.034	0.108	0.015	-0.028	-0.022	0.081	-0.036	0.038	-0.23	1	0.019	0.011
Eosinophils	-0.023	-0.017	-0.027	-0.115	0.138	0.042	-0.066	-0.062	-0.052	0.016	-0.004	-0.007	0.004	0.088	0.053	-0.001	0.242	-0.127	0.019	1	0.071
Neutrophils	-0.052	-0.012	0.042	-0.209	0.045	0.038	0.032	-0.073	-0.145	-0.03	-0.032	0.002	0.067	-0.096	0.031	-0.049	0.079	-0.073	0.011	0.071	1
