# Supplementary material for: Immune Signatures Combined With BRCA1-Associated Protein 1 Mutations Predict Prognosis and Immunotherapy Efficacy in Clear Cell Renal Cell Carcinoma
Source: Front Cell Dev Biol. 2021 Oct 18;9:747985. doi: 10.3389/fcell.2021.747985 (PMC8558467; doi:10.3389/fcell.2021.747985)
Supplement: Supplementary File 4 — The quantitative results of immune infiltrating cells in tissues of ccRCC patients used by xCell. [file Table_4.XLSX]

## Sheet: Supplement 3
id	TCGA-3Z-A93Z-01A-11R-A37O-07	TCGA-6D-AA2E-01A-11R-A37O-07	TCGA-A3-3306-01A-01R-0864-07	TCGA-A3-3307-01A-01R-0864-07	TCGA-A3-3308-01A-02R-1325-07	TCGA-A3-3311-01A-02R-1325-07	TCGA-A3-3313-01A-02R-1325-07	TCGA-A3-3316-01A-01R-0864-07	TCGA-A3-3317-01A-02R-1325-07	TCGA-A3-3319-01A-02R-1325-07	TCGA-A3-3320-01A-02R-1325-07	TCGA-A3-3322-01A-02R-1325-07	TCGA-A3-3323-01A-02R-1325-07	TCGA-A3-3324-01A-02R-1325-07	TCGA-A3-3325-01A-01R-0864-07	TCGA-A3-3326-01A-01R-0864-07	TCGA-A3-3328-01A-01R-0864-07	TCGA-A3-3329-01A-01R-0864-07	TCGA-A3-3331-01A-02R-1325-07	TCGA-A3-3335-01A-01R-0864-07	TCGA-A3-3343-01A-01R-0864-07	TCGA-A3-3346-01A-01R-1766-07	TCGA-A3-3347-01A-02R-1325-07	TCGA-A3-3349-01A-01R-1188-07	TCGA-A3-3351-01A-02R-1325-07	TCGA-A3-3352-01A-01R-0864-07	TCGA-A3-3357-01A-02R-1420-07	TCGA-A3-3358-01A-01R-1541-07	TCGA-A3-3359-01A-01R-0864-07	TCGA-A3-3362-01A-02R-1325-07	TCGA-A3-3363-01A-01R-0864-07	TCGA-A3-3365-01A-01R-0864-07	TCGA-A3-3367-01A-02R-1420-07	TCGA-A3-3370-01A-02R-1420-07	TCGA-A3-3372-01A-02R-1325-07	TCGA-A3-3373-01A-02R-1420-07	TCGA-A3-3374-01A-02R-1325-07	TCGA-A3-3376-01A-02R-1420-07	TCGA-A3-3378-01A-02R-1325-07	TCGA-A3-3380-01A-01R-0864-07	TCGA-A3-3382-01A-02R-1325-07	TCGA-A3-3383-01A-02R-1325-07	TCGA-A3-3385-01A-02R-1420-07	TCGA-A3-3387-01A-01R-1541-07	TCGA-A3-A6NI-01A-11R-A33J-07	TCGA-A3-A6NJ-01A-12R-A33J-07	TCGA-A3-A6NL-01A-11R-A33J-07	TCGA-A3-A6NN-01A-12R-A33J-07	TCGA-A3-A8CQ-01A-11R-A37O-07
Adipocytes	0.0139	0.0476	0	0	0.019	0.0033	0	0.1247	0.0145	0.0882	0	0.0097	0.0445	0	0.0127	0	0	0	0	0	0	0.0407	0.1311	0.0068	0	0	0	0	0	0.0189	0	0.012	0	0.0054	0	0.0083	0	0.0029	0.0853	0	0.0279	0	0	0.0019	0.0196	0.0005	0	0.0021	0.0026
Astrocytes	0	0	0	0	0.0684	0	0	0.0221	0.0719	0	0	0	0.046	0	0.0162	0	0	0	0	0	0	0	0.0692	0.0877	0.0355	0	0	0	0	0	0	0.0473	0	0.0135	0.0248	0	0	0.0618	0	0	0	0	0	0.0141	0	0	0.0062	0.0841	0.0086
B-cells	0	0.0036	0	0	0	0.0069	0	0	0	0.052	0	0	0	0	0	0.0393	0.0513	0	0	0.0712	0.0263	0.0448	0.0334	0	0.0642	0	0.0417	0.0688	0	0	0.0472	0	0	0	0	0	0.0956	0	0.1547	0	0.042	0	0.0014	0	0	0	0	0	0
Basophils	0.0203	0.0158	0.0018	0.062	0	0	0.0937	0	0	0	0.0504	0.0087	0	0	0.0021	0.0504	0.0187	0.0322	0.0125	0.0255	0.1246	0.0823	0	0	0.0498	0.018	0.0127	0.0235	0.0265	0	0.0335	0.0233	0	0	0.0603	0	0.0775	0.0363	0.0808	0.0231	0.0241	0.1052	0.0213	0	0.0265	0.0815	0.0811	0.0597	0
CD4+ T-cells	0	0	0	0	0	0	0	0	0	0	0	0	0	0	0	0.0101	0	0	0	0	0	0	0	0	0	0	0	0	0	0	0	0	0	0	0	0	0	0	0	0	0	0	0	0	0	0	0	0	0
CD4+ Tcm	0	0	0	0	0.0036	0	0	0.0047	0	0	0.0336	0.0297	0.0223	0	0.0066	0.0288	0.0047	0.0093	0	0	0.0188	0	0	0.008	0.0251	0.0143	0	0	0	0.0003	0	0	0.0066	0	0.0285	0	0.0132	0	0	0.0133	0.0271	0	0.0025	0	0	0	0.0184	0.0141	0.0287
CD4+ Tem	0.0079	0.0772	0.0841	0.0216	0	0.0586	0	0.0179	0.0037	0.0662	0.0431	0.0367	0.0673	0.0884	0.1098	0.1333	0.0057	0.1132	0.051	0.1109	0.1731	0.064	0.069	0.0095	0.1034	0.095	0.0599	0.146	0.0559	0.0224	0.0556	0.0058	0.0939	0.0684	0.0269	0.0176	0	0	0.0739	0.0607	0.0936	0.1178	0.0156	0.0928	0.0705	0.0812	0.0708	0.0512	0.0184
CD4+ memory T-cells	0	0	0.0071	0	0	0	0	0	0	0	0	0	0	0	0	0.0098	0	0.007	0	0.0028	0.0137	0	0	0	0	0	0	0.0134	0	0	0.0029	0	0.0033	0	0	0	0	0	0	0	0.0004	0	0	0.0003	0	0	0	0	0
CD4+ naive T-cells	0	0	0	0	0.0145	0	0	0.0074	0.0119	0	0	0	0.0183	0	0	0.0402	0	0	0	0	0	0	0.0156	0.0001	0.0368	0	0	0	0	0	0	0	0	0.0069	0.0125	0	0	0.0084	0.0089	0	0	0	0	0	0	0	0	0	0
CD8+ T-cells	0	0.0192	0.0179	0.0683	0	0.067	0	0	0.0577	0.013	0.0406	0	0.0441	0.1169	0	0.0565	0.0063	0.0551	0.0355	0	0.0174	0.022	0.0709	0.0079	0.2411	0.0134	0.1076	0.1559	0.1271	0.0031	0.0003	0.0277	0.0075	0.19	0.0457	0	0	0	0.1283	0.0091	0.081	0.0456	0	0.0045	0	0.1879	0.0189	0.0008	0
CD8+ Tcm	0	0.0041	0.0278	0.0689	0	0.0733	0	0	0.0267	0.0036	0.0231	0	0.0186	0.0859	0	0.0651	0	0.06	0.0238	0	0.0299	0.0217	0.049	0	0.1884	0.0081	0.1034	0.1669	0.1197	0.0034	0	0.0238	0.0043	0.1564	0.0193	0	0.0014	0	0.1341	0.0062	0.0519	0.0574	0	0.0009	0	0.1968	0	0	0
CD8+ Tem	0.012	0.0344	0.0096	0.0193	0	0.0322	0	0	0.0192	0.0324	0	0	0.0432	0.0499	0.0083	0.0296	0	0.0362	0.0362	0	0.0307	0.0199	0.0559	0.031	0.0741	0.0253	0.0369	0.0525	0.0626	0.0019	0	0.0225	0.0177	0.0724	0.036	0	0	0.0003	0.0406	0.0044	0.0424	0.0659	0	0.0107	0	0.0946	0.0497	0.0486	0.0001
CD8+ naive T-cells	0.0045	0.0074	0.0021	0.0163	0.0006	0.0045	0	0	0.0035	0	0.0213	0.0034	0.004	0.0086	0.0098	0.0029	0.0058	0.0066	0.002	0.0005	0.0003	0	0	0	0.0222	0.0087	0.0028	0.0192	0.0097	0.0056	0.0039	0.0078	0.0101	0.0215	0.0073	0.0042	0	0.0006	0	0.0132	0.002	0.012	0	0.001	0	0.0165	0.0045	0.0002	0
CLP	0.0273	0.0524	0.0431	0.0268	0.0137	0.0134	0.1207	0.0295	0.0241	0.0103	0.0123	0.0131	0.0189	0.0268	0.0289	0.0103	0.0714	0.0198	0.0026	0.036	0.0062	0.0406	0.0148	0.0056	0.0116	0.0211	0.0239	0.0451	0.0049	0.0083	0.0652	0.0425	0.0335	0.0279	0.0003	0.0046	0.0323	0.0066	0.0009	0.0508	0.0226	0.0218	0.0161	0.0195	0.0143	0.0105	0.0085	0.0085	0
CMP	0	0	0	0	0	0	0	0	0	0	0	0	0	0	0	0	0	0	0	0	0	0	0	0.0024	0	0	0	0	0	0	0.0062	0	0	0	0	0	0	0	0	0	0	0	0	0	0	0	0	0	0
Chondrocytes	0.0016	0	0	0	0.0385	0	0	0.0976	0.0599	0	0	0.0057	0	0	0	0	0	0	0	0	0	0	0.0476	0.0539	0	0	0	0	0	0.018	0	0.0437	0	0.0056	0	0	0	0.0866	0	0	0	0	0	0.0462	0	0	0	0.0029	0.0066
Class-switched memory B-cells	0	0.0108	0.0121	0	0	0.0027	0	0	0	0.0317	0	0.0179	0.0015	0.0158	0	0.0211	0.0057	0.0086	0	0.0113	0	0.0109	0.0118	0	0.0219	0.01	0.0268	0.0237	0.006	0	0.0263	0	0.0177	0	0.0163	0	0.027	0	0.0504	0	0.0151	0.0056	0.0168	0	0	0	0	0	0
DC	0	0.0035	0.0081	0.0046	0.0078	0.0137	0	0.0165	0.0192	0	0.0104	0.012	0.0063	0.0151	0.0278	0.0465	0	0.0071	0.0133	0.0054	0.0299	0.0118	0.0115	0.0063	0.0094	0.0074	0.0084	0.0386	0.0085	0.0016	0.0152	0.0217	0.0231	0.0146	0.0089	0.0287	0.0668	0.015	0.0283	0.017	0.012	0.0377	0.0123	0.0282	0.0132	0.0173	0.0052	0.0084	0.0036
Endothelial cells	0.407	0.0512	0.1529	0.359	0.3835	0.2305	0.0843	0.2934	0.2244	0.0289	0.2951	0.2505	0.354	0.2818	0.3284	0.2749	0.032	0.2969	0.3526	0.0667	0.3105	0	0.1386	0.4809	0.2403	0.341	0.1505	0.2463	0.3107	0.3239	0	0.4256	0.2425	0.2732	0.3474	0.2689	0.044	0.5158	0.1114	0.3827	0.2436	0.3004	0.1077	0.2612	0.2607	0.3502	0.5072	0.4216	0.3999
Eosinophils	0.0013	0	0	0	0	0	0	0	0	0	0.0008	0.0141	0.0107	0	0.0054	0.0128	0	0	0.0042	0.0018	0	0	0	0.0037	0.0178	0	0	0	0.0005	0.002	0.0058	0.0064	0	0.0054	0	0.0031	0.0131	0	0	0	0	0	0.0032	0	0	0	0	0.0031	0
Epithelial cells	0.1205	0.0609	0.0422	0.0146	0.0046	0.0297	0.0118	0.0137	0.078	0.215	0.0229	0.034	0.0142	0.0248	0.0323	0.0302	0.1346	0.0201	0.0166	0.1038	0.0233	0.1357	0.0969	0.0111	0.016	0.0163	0.1443	0.0491	0.0196	0.0726	0.2828	0.0587	0.0172	0.0151	0.0067	0.0645	0.1917	0.01	0.0237	0.0259	0.0327	0.0667	0.0237	0.0639	0.1904	0.0674	0.0278	0.0283	0.025
Erythrocytes	0	0	0	0	0	0	0	0	0	0	0	0	0	0	0	0	0	0	0	0	0	0	0	0	0	0	0	0	0	0	0	0	0	0	0	0	0	0	0	0	0	0	0	0	0	0	0	0	0
Fibroblasts	0	0	0	0	0.0047	0	0	0.0565	0.018	0	0	0	0	0	0.0444	0	0	0	0	0	0	0	0.1008	0.0321	0	0	0	0	0	0	0	0.0463	0	0	0	0	0	0.0466	0	0	0	0	0	0.0573	0	0	0	0	0
GMP	0	0.0123	0	0	0	0	0	0	0	0	0.0064	0	0.002	0	0	0.0184	0	0	0	0	0	0	0.0012	0.0231	0	0	0	0	0	0	0	0.0017	0	0	0.0204	0.0057	0	0	0	0	0	0	0	0	0	0	0	0	0.0287
HSC	0.6119	0.2366	0.2292	0.3756	0.4806	0.2587	0.1636	0.3275	0.4067	0.0008	0.2527	0.3102	0.3416	0.2757	0.3737	0.286	0.1486	0.2693	0.3458	0.0424	0.1996	0.0162	0.2816	0.5677	0.1463	0.305	0.1555	0.246	0.2962	0.4556	0.0078	0.5329	0.2497	0.4015	0.3241	0.3927	0.1739	0.6494	0.0084	0.5221	0.0777	0.3039	0.1698	0.4082	0.2216	0.3953	0.3434	0.4921	0.5157
Hepatocytes	0.0135	0.0317	0.007	0.0176	0.0109	0.0128	0.0141	0.0197	0.0012	0.0309	0.0146	0.0123	0.009	0.0044	0.0123	0.01	0.0003	0.0211	0.0143	0.0148	0.0139	0.0027	0.0026	0.0032	0.0066	0.0249	0.0287	0.0239	0.0214	0.0318	0	0.0048	0.0098	0.0179	0.0045	0.025	0	0.0056	0.0182	0.0143	0.0047	0.0121	0.0247	0.0069	0.0109	0.0192	0.0112	0.0067	0.0112
Keratinocytes	0.0023	0.0007	0	0	0	0	0	0	0.0032	0.0177	0	0	0	0	0	0	0.0067	0	0	0.0028	0	0.003	0.0024	0	0	0	0.0088	0	0	0.0017	0.0143	0	0	0	0	0.0001	0.0054	0	0	0	0	0	0	0	0.0052	0	0	0	0
MEP	0.1379	0.1716	0.14	0.1049	0.0991	0.1116	0.1455	0.0984	0.0785	0.093	0.1157	0.1064	0.0879	0.0844	0.1523	0.1483	0.1647	0.1106	0.0681	0.1391	0.1055	0.1336	0.0738	0.1368	0.0712	0.1187	0.0803	0.1239	0.0998	0.1347	0.1909	0.1264	0.134	0.0952	0.0591	0.14	0.1786	0.0873	0.0215	0.1307	0.0656	0.1978	0.1536	0.1015	0.1287	0.1174	0.1053	0.1121	0.1216
MPP	0	0	0	0	0	0	0	0	0	0	0	0	0	0	0	0	0	0	0	0	0	0	0	0	0	0	0	0	0	0	0.0049	0	0	0	0	0	0	0	0	0	0	0	0	0	0	0	0	0	0
MSC	0.4245	0.4362	0.2797	0.1748	0.4555	0.3157	0.3183	0.2474	0.3688	0.2302	0.1807	0.2981	0.2086	0.2255	0.3766	0.2767	0.337	0.2086	0.2323	0.1777	0.2318	0.5441	0.5514	0.3486	0.1965	0.1714	0.2313	0.2349	0.1633	0.2657	0.353	0.2422	0.2422	0.3053	0.2715	0.2827	0.5328	0.3051	0.2871	0.3243	0.2893	0.3988	0.2259	0.2959	0.3658	0.3365	0.2953	0.2992	0.3388
Macrophages	0.0043	0.0435	0.0204	0.0264	0.0187	0.0507	0.0257	0.0526	0.0486	0.077	0.0278	0.0283	0.0264	0.0453	0.0244	0.0528	0.0066	0.0373	0.0257	0.0327	0.0309	0.0921	0.1089	0.0067	0.0412	0.0282	0.0858	0.0931	0.0332	0.0235	0.0782	0.0089	0.0357	0.0461	0.0063	0.0459	0.3138	0.0096	0.1424	0.027	0.0367	0.0299	0.0163	0.0605	0.0539	0.0333	0.0164	0.0187	0.0023
Macrophages M1	0.0046	0.0061	0.0144	0.0159	0.0197	0.0303	0	0.0179	0.0277	0.0329	0.0107	0.0187	0.0171	0.0199	0.0225	0.0307	0	0.0276	0.0188	0.0145	0.0139	0.0589	0.0539	0.0092	0.0217	0.0077	0.0269	0.0341	0.0212	0.012	0.0097	0.0013	0.0234	0.0258	0.0091	0.0254	0.1622	0.005	0.0651	0.0175	0.0082	0.0303	0.0035	0.0385	0.0283	0.0209	0.016	0.0208	0.0044
Macrophages M2	0.0164	0.1233	0.0246	0.0368	0.0315	0.0468	0.08	0.0586	0.032	0.0509	0.0245	0.0295	0.0273	0.0316	0.0205	0.0397	0	0.0373	0.0383	0.0378	0.0415	0.067	0.0787	0.0181	0.0135	0.0423	0.0874	0.0783	0.0391	0.0419	0.0888	0.0197	0.0225	0.033	0.0093	0.0504	0.1327	0.0295	0.087	0.0297	0.056	0.0295	0.0287	0.0324	0.0287	0.0459	0.0179	0.0204	0.0166
Mast cells	0	0.0064	0.0124	0.013	0.0033	0.0186	0.0122	0.0105	0.0058	0.0072	0.0362	0.0148	0.0179	0.0145	0.0139	0.0367	0.016	0.0091	0.0175	0.0078	0.0189	0.0011	0.0005	0.0223	0.0343	0.0147	0.0162	0.0231	0.0168	0.0013	0.0392	0.0089	0.0192	0.0181	0.0172	0.0156	0.0385	0.0165	0.0341	0.0084	0.0188	0.0021	0.0258	0.0049	0	0.0006	0.0043	0.003	0.0036
Megakaryocytes	0.0024	0.0035	0.0015	0.0047	0.0211	0.0073	0.0031	0.0219	0.0073	0.015	0.0029	0.0029	0.0108	0.0045	0.0111	0.002	0.0062	0.0067	0.0053	0.0079	0.01	0	0.005	0.0111	0.0034	0.0082	0.0048	0.0088	0.005	0.0068	0.0044	0.0092	0.0109	0.0024	0.0055	0.0028	0.012	0.0123	0.0099	0.0134	0.0103	0.0031	0.0021	0.0052	0.0059	0.0034	0.0063	0.0045	0.0074
Melanocytes	0.0001	0.0411	0	0.0003	0.0003	0.0008	0.0266	0.0038	0.0033	0.0069	0.002	0.0034	0.0013	0.0028	0.0001	0.0005	0.0034	0.0008	0.0008	0.0009	0.0027	0.0018	0.0033	0.0038	0.0051	0.0011	0	0.006	0	0	0.0045	0.0011	0.004	0.0014	0.0021	0.0013	0.0157	0.0007	0.0074	0.002	0.0035	0	0.0011	0.0012	0	0.0007	0.0002	0.0012	0.0019
Memory B-cells	0	0	0	0	0	0	0	0	0	0	0	0	0	0	0	0	0	0	0	0.0011	0	0	0	0	0	0	0	0	0	0	0	0	0	0	0	0	0	0	0	0	0	0	0	0	0	0	0	0	0
Mesangial cells	0.0923	0.0362	0.0156	0.0835	0.0663	0.058	0.0195	0.0931	0.0912	0.1044	0.0536	0.0834	0.1287	0.0627	0.1085	0.0698	0	0.0746	0.0707	0.1369	0.0705	0.0744	0.124	0.0644	0.0987	0.0322	0.0403	0.0646	0.0899	0.0814	0.0698	0.1048	0.0614	0.0631	0.1114	0.0507	0	0.0587	0.0498	0.0971	0.0655	0.0908	0.01	0.0887	0.0784	0.1013	0.122	0.1481	0.0505
Monocytes	0	0	0.0366	0.0904	0.0283	0.0701	0	0.0635	0.0121	0.085	0.037	0.0397	0.0591	0.0386	0.0609	0.0739	0	0.0664	0.0652	0.0325	0.0926	0.1299	0.0653	0.0352	0.0836	0.0568	0.0637	0.0831	0.071	0.0207	0.0361	0.0078	0.0472	0.037	0.0502	0.0301	0.0694	0.0984	0.1565	0.016	0.0347	0.0704	0.023	0.0796	0.0404	0.0576	0.0608	0.0253	0
Myocytes	0.0009	0.016	0	0.0047	0.0058	0.0016	0.0148	0.0111	0.0089	0	0.0111	0.0097	0.0051	0.0045	0	0	0.0052	0.0043	0.0065	0.0018	0.0013	0	0	0.0027	0.0022	0.0096	0.0059	0	0.0055	0.0088	0.0024	0.0048	0.0055	0.0128	0.0107	0.0065	0	0.004	0.0038	0.0122	0.0084	0	0.01	0	0	0	0	0.0004	0.0018
NK cells	0	0	0	0	0	0	0	0	0	0	0	0	0	0	0	0	0	0	0	0	0	0	0	0	0	0.0023	0	0	0	0	0	0	0	0	0	0	0	0	0	0	0	0	0	0	0	0	0	0	0
NKT	0.1151	0.0516	0.1047	0.1054	0.1063	0.0507	0.0258	0.0646	0.0738	0.0637	0.0536	0.0685	0.1139	0.0867	0.0891	0.115	0.0717	0.0921	0.0643	0.1257	0.1013	0.2122	0.1013	0.1026	0.0805	0.0866	0.0596	0.1144	0.0963	0.0599	0.09	0.0692	0.0877	0.0744	0.07	0.0875	0.1455	0.0918	0.111	0.0885	0.0769	0.1768	0.0945	0.1322	0.1571	0.1738	0.1273	0.0989	0.1137
Neurons	0.005	0.0037	0.0023	0.0048	0.0052	0.0025	0.0046	0.0045	0.0051	0.0006	0.0042	0.0027	0.0044	0.0037	0.0055	0.0019	0.0067	0.0035	0.0025	0.0058	0.0017	0.0017	0.0013	0.0066	0.0032	0.0055	0.0017	0.0027	0.0026	0.0058	0.0012	0.0112	0.0033	0.0028	0.0048	0.0018	0.0087	0.0073	0.0007	0.0074	0.0022	0.0025	0.002	0.0028	0.0018	0.0013	0.0048	0.0046	0.0035
Neutrophils	0.0017	0	0	0.0004	0	0	0	0	0	0	0.0095	0.0017	0	0	0.0008	0.0047	0	0	0.0034	0	0	0	0	0	0	0	0	0	0.0051	0	0	0	0	0.0005	0	0.0033	0.0005	0	0.0305	0.0039	0	0	0.002	0	0	0.0004	0	0	0
Osteoblast	0.0449	0.0417	0.0584	0.0544	0.0008	0.026	0.0311	0	0	0.0271	0.0343	0.0283	0	0.0585	0.0044	0	0.0843	0.0581	0.0057	0.0525	0.0045	0	0	0	0	0.0498	0	0.0284	0.0379	0.0359	0.0626	0.0066	0.0021	0.009	0	0.0398	0.0318	0	0	0.007	0.0175	0.0402	0.0513	0.0208	0.0332	0	0.0081	0.0016	0.0374
Pericytes	0.1333	0.0111	0	0.0486	0.0684	0.0372	0.0956	0.0608	0.0125	0.0108	0.1259	0.101	0.1253	0.0311	0.1747	0.1239	0.0824	0.1146	0.1071	0	0.0792	0	0.0419	0.1546	0.1058	0.1096	0.0281	0.0403	0.1091	0.0747	0	0.0616	0.1128	0.1015	0.0359	0.0353	0	0.1407	0.0477	0.0412	0	0.133	0.0986	0.0201	0.1174	0.1141	0.1015	0.0989	0.188
Plasma cells	0	0.0208	0.0254	0.0143	0.0002	0.0108	0.0105	0.006	0	0.0181	0.0128	0.0001	0	0.0042	0.0035	0.0167	0.0242	0.0128	0.001	0.0312	0.0203	0.0158	0.0014	0	0.0058	0.0163	0.0086	0.0274	0.01	0.0026	0.0054	0	0.0018	0.0033	0.0012	0.0146	0.0032	0	0.0275	0.0046	0.0127	0.0094	0.0288	0.0034	0.0045	0.0076	0	0	0
Platelets	0	0	0	0	0	0	0	0.0009	0	0.0122	0	0	0.0074	0	0	0	0.0165	0	0	0.0001	0	0	0	0	0	0	0	0	0	0	0.0009	0	0.0057	0	0	0	0	0	0.0052	0	0.0056	0	0	0	0	0	0	0	0
Preadipocytes	0	0	0	0	0	0	0	0	0	0	0	0	0	0	0	0	0.0304	0	0	0	0	0	0	0	0	0	0	0	0	0	0	0	0	0	0	0	0	0	0	0	0	0	0	0	0	0	0	0	0
Sebocytes	0.0001	0.0014	0	0	0	0	0	0	0.0005	0.0038	0	0	0	0	0	0	0.0024	0	0	0	0	0.0016	0.0017	0	0	0	0.0022	0	0	0.0003	0.003	0	0	0	0	0	0.008	0	0	0	0	0.0007	0	0	0.0027	0.0001	0	0	0
Skeletal muscle	0	0	0	0	0	0	0	0.0019	0	0	0	0	0	0	0	0	0	0	0	0	0	0	0	0	0	0	0	0	0	0	0	0	0	0	0	0	0	0	0	0	0	0	0	0	0	0	0	0	0
Smooth muscle	0.2063	0.2422	0.3512	0.2761	0.2669	0.3464	0.4036	0.264	0.382	0.3354	0.2973	0.3346	0.277	0.3323	0.2264	0.1401	0.4101	0.2316	0.2464	0.3583	0.2505	0.1744	0.2222	0.2323	0.1901	0.2442	0.2762	0.3005	0.241	0.3706	0.2241	0.3979	0.3375	0.3347	0.2601	0.4542	0.1618	0.3129	0.1718	0.2914	0.3166	0.0773	0.311	0.4397	0.1751	0.1744	0.1768	0.1519	0.2045
Tgd cells	0	0	0	0	0	0	0	0	0	0	0	0	0	0	0	0	0	0	0	0	0	0	0	0	0	0	0	0	0	0	0	0	0	0	0	0	0	0	0	0	0	0	0	0	0	0	0	0	0
Th1 cells	0.2469	0.1862	0.1611	0.172	0.1652	0.1423	0.2236	0.0888	0.1213	0.1466	0.116	0.1313	0.1363	0.1626	0.1677	0.2041	0.2843	0.1548	0.1191	0.1681	0.1949	0.4568	0.1647	0.1685	0.1557	0.1887	0.1448	0.1824	0.2118	0.1628	0.2124	0.1547	0.1715	0.1683	0.1358	0.147	0.2102	0.1424	0.1408	0.1667	0.133	0.3903	0.1996	0.1392	0.1989	0.2703	0.2281	0.1914	0.1682
Th2 cells	0	0	0.033	0.0157	0	0.0532	0	0	0.0058	0.1269	0	0	0	0.0148	0	0	0	0.0306	0.0009	0	0	0.0087	0.064	0	0.0104	0	0.064	0.0599	0.0202	0	0	0	0	0.0301	0	0	0	0	0.0394	0	0.0054	0	0	0.0135	0	0.0142	0	0	0
Tregs	0	0	0	0	0	0	0	0	0	0	0	0	0	0	0	0	0	0	0	0	0	0	0	0	0	0	0	0	0	0	0	0	0	0	0	0	0	0	0.0339	0	0	0	0	0.0118	0	0	0	0	0
aDC	0.2144	0.097	0.1833	0.2042	0.2341	0.3068	0.1464	0.1417	0.2963	0.1403	0.1981	0.1698	0.1717	0.1995	0.2519	0.3227	0.015	0.2064	0.2293	0.174	0.3015	0.1952	0.2598	0.1511	0.2692	0.1997	0.1649	0.1759	0.2426	0.189	0.1074	0.3045	0.2235	0.3696	0.2164	0.205	0.2625	0.1794	0.1484	0.1246	0.1379	0.2226	0.1027	0.1892	0.1546	0.4229	0.2326	0.1932	0.1943
cDC	0.0664	0.0815	0.1753	0.0737	0.0754	0.0637	0.0285	0.0703	0.0831	0.006	0.1043	0.1925	0.0489	0.0947	0.3877	0.5155	0	0.0968	0.0928	0.042	0.3031	0.0469	0.1988	0.1156	0.129	0.0823	0.0309	0.324	0.1055	0.0473	0.0499	0.1918	0.3126	0.0806	0.0658	0.2405	0.292	0.1749	0.104	0.1066	0.0537	0.5398	0.1622	0.4364	0.1709	0.0946	0.0611	0.1283	0.12
iDC	0.0253	0.0785	0	0.0501	0.1026	0.0787	0.038	0.2397	0.1425	0	0.134	0.1566	0.1172	0.1072	0.2271	0.1093	0.0078	0.0863	0.1473	0.0555	0.1457	0.1858	0.0498	0.174	0.0588	0.0977	0.1226	0.4457	0.0724	0.0658	0.1208	0.1785	0.149	0.0293	0.0828	0.3044	0.508	0.2661	0.3658	0.302	0.2193	0.3031	0.0536	0.2496	0.2057	0.0942	0.0757	0.1703	0.0261
ly Endothelial cells	0.2701	0.037	0.0509	0.1878	0.1828	0.0977	0.0192	0.1361	0.084	0	0.1494	0.1138	0.1769	0.1163	0.1655	0.1319	0.0045	0.1411	0.1744	0.0233	0.1644	0	0.0485	0.3274	0.0969	0.1593	0.0435	0.0985	0.1731	0.1879	0	0.2539	0.095	0.1268	0.1642	0.11	0.0157	0.3238	0.0273	0.2224	0.0963	0.1716	0.0384	0.1171	0.1323	0.2431	0.3049	0.2849	0.2681
mv Endothelial cells	0.2425	0.0291	0.0527	0.1552	0.1768	0.085	0.0263	0.1185	0.0675	0	0.1101	0.1079	0.1354	0.1021	0.1611	0.1414	0.0091	0.1196	0.1462	0.0124	0.137	0	0.0468	0.2441	0.0762	0.1372	0.0534	0.1194	0.1619	0.1563	0	0.1885	0.1084	0.1014	0.1305	0.1144	0.0267	0.2688	0.0322	0.1805	0.0903	0.1791	0.041	0.1221	0.1386	0.1928	0.2714	0.2046	0.2076
naive B-cells	0	0	0	0	0	0	0	0	0	0	0	0	0	0	0	0	0	0	0	0.0053	0	0.0059	0	0	0	0	0	0	0	0	0	0	0	0	0	0	0.0026	0	0.0124	0	0	0	0	0	0	0	0	0	0
pDC	0	0	0	0	0	0	0	0	0	0.0036	0	0	0	0	0	0.0068	0	0	0	0	0.0009	0.0198	0.0041	0	0	0	0	0.0007	0	0	0.0076	0	0	0	0	0	0.0034	0	0.0227	0	0	0.0147	0	0	0	0.011	0	0	0
pro B-cells	0	0	0	0	0	0	0.0082	0	0	0.0016	0	0	0	0	0	0	0	0	0	0	0	0	0	0	0	0	0	0	0	0	0.0003	0	0	0	0	0	0	0	0	0	0	0	0	0	0	0	0	0	0
ImmuneScore	0.0049	0.0508	0.0636	0.1354	0.0387	0.1513	0.0253	0.0954	0.0956	0.1561	0.1082	0.0737	0.1097	0.1536	0.0888	0.2222	0.0535	0.1167	0.1099	0.1009	0.144	0.2011	0.1937	0.0547	0.3277	0.0819	0.2156	0.3084	0.1748	0.0348	0.148	0.0543	0.0885	0.2078	0.0855	0.0845	0.3985	0.093	0.4499	0.0543	0.1501	0.1238	0.056	0.1185	0.0717	0.1981	0.0704	0.0395	0.0063
StromaScore	0.2104	0.0494	0.0764	0.1795	0.2036	0.1169	0.0422	0.2373	0.1284	0.0586	0.1475	0.1301	0.1992	0.1409	0.1928	0.1374	0.016	0.1484	0.1763	0.0334	0.1552	0.0204	0.1852	0.2599	0.1202	0.1705	0.0752	0.1232	0.1553	0.1714	0	0.242	0.1212	0.1393	0.1737	0.1386	0.022	0.2826	0.0983	0.1914	0.1358	0.1502	0.0538	0.1602	0.1402	0.1754	0.2536	0.2118	0.2012
MicroenvironmentScore	0.2153	0.1002	0.14	0.3149	0.2423	0.2682	0.0674	0.3327	0.224	0.2147	0.2558	0.2038	0.3089	0.2945	0.2816	0.3596	0.0695	0.2651	0.2862	0.1343	0.2992	0.2215	0.3789	0.3146	0.4479	0.2524	0.2908	0.4316	0.3301	0.2062	0.148	0.2962	0.2097	0.3471	0.2592	0.2231	0.4205	0.3757	0.5482	0.2456	0.2859	0.274	0.1098	0.2787	0.2118	0.3734	0.324	0.2514	0.2076
[truncated: 481 more columns]
